# Supplementary material for: PASSpedia: A Polyadenylation Site Database Across Different Species at Single‐cell Resolution
Source: Genomics Proteomics Bioinformatics. 2025 Sep 23;24(2):qzaf089. doi: 10.1093/gpbjnl/qzaf089 (PMC13309242; doi:10.1093/gpbjnl/qzaf089)
Supplement: qzaf089_Supplementary_Data [file qzaf089_supplementary_data.zip]

Archive with 3 entries (3 files):
- 14-Apr-2026_091115_figS1_0929.pdf
- qzaf089 Supplementary data-new.zip
- 14-Apr-2026_075202_figS1_0929.pdf
